# Supplementary material for: A Comparative Study on the Self-Healing Characterizations and Formulation Optimization of Polyurea Coating
Source: Polymers (Basel). 2022 Aug 27;14(17):3520. doi: 10.3390/polym14173520 (PMC9460880; doi:10.3390/polym14173520)
Supplement: Supplementary file 1 [file polymers-14-03520-s001.zip]

Archive with 1 entries (1 files):
- polymers-1872970-SI.pdf
